# Supplementary material for: End stage renal disease‐induced hypercalcemia may promote aortic valve calcification via Annexin VI enrichment of valve interstitial cell derived‐matrix vesicles
Source: J Cell Physiol. 2017 May 24;232(11):2985–95. doi: 10.1002/jcp.25935 (PMC5575563; doi:10.1002/jcp.25935)
Supplement: Supplementary file 1 — Supporting Table S1. [file JCP-232-2985-s001.xls]

## Sheet: Sheet0
Symbol	Entrez Gene Name	GenPept/UniProt/Swiss-Prot Accession	Exp Fold Change	Networks	Location	Type(s)	Drug(s)	Entrez Gene ID for Human
ENPEP	glutamyl aminopeptidase	A0A0G2JTI8	inf	4	Plasma Membrane	peptidase		2028
WARS	tryptophanyl-tRNA synthetase	A0A0G2K673	inf	1	Cytoplasm	enzyme		7453
RAB14	RAB14, member RAS oncogene family	B0BMW0	inf	1	Cytoplasm	enzyme		51552
CHMP2A	charged multivesicular body protein 2A	B2RZB5	inf	3	Cytoplasm	other		27243
GSTP1	glutathione S-transferase pi 1	B6DYQ7	inf	2	Cytoplasm	enzyme		2950
PSMD11	proteasome 26S subunit, non-ATPase 11	D3Z950	inf	2	Cytoplasm	other		5717
ACAT2	acetyl-CoA acetyltransferase 2	D3ZKB6	inf	2	Cytoplasm	enzyme		39
NEDD4L	neural precursor cell expressed, developmentally down-regulated 4-like, E3 ubiquitin protein ligase	F1LRN8	inf	1	Cytoplasm	enzyme		23327
RPL23A	ribosomal protein L23a	F1LT35	inf	1	Cytoplasm	other		6147
PSMC2	proteasome 26S subunit, ATPase 2	G3V7L6	inf	1	Nucleus	peptidase		5701
ARPC5L	actin related protein 2/3 complex subunit 5-like	G3V7U8	inf	1	Cytoplasm	other		81873
CDH2	cadherin 2	G3V803	inf	2	Plasma Membrane	other	N-ac-CHAVC-NH2	1000
SEC24D	SEC24 homolog D, COPII coat complex component	G3V9S9	inf	2	Cytoplasm	transporter		9871
CRYAB	crystallin alpha B	P23928	inf	1	Nucleus	other		1410
CANX	calnexin	P35565	inf	2	Cytoplasm	other		821
ARF6	ADP ribosylation factor 6	P62332	inf	2	Plasma Membrane	transporter		382
TPT1	tumor protein, translationally-controlled 1	P63029	inf	1	Cytoplasm	other		7178
NME1	NME/NM23 nucleoside diphosphate kinase 1	Q05982	inf	1	Cytoplasm	kinase		4830
CCT6A	chaperonin containing TCP1 subunit 6A	Q3MHS9	inf	2	Cytoplasm	other		908
MGP	matrix Gla protein	Q5RK05	inf	2	Extracellular Space	other		4256
LXN	latexin	Q64361	inf	1	Cytoplasm	other		56925
SCPEP1	serine carboxypeptidase 1	Q920A6	inf	2	Cytoplasm	peptidase		59342
PARK7	parkinson protein 7	Q5BKC3	516.572		Nucleus	enzyme		11315
PSMC5	proteasome 26S subunit, ATPase 5	P62198	481.479		Nucleus	transcription regulator		5705
S100A10	S100 calcium binding protein A10	B3Y9H3	344.772	2	Cytoplasm	other		6281
RHOC	ras homolog family member C	B2RYP0	272.311	5	Plasma Membrane	enzyme		389
DARS	aspartyl-tRNA synthetase	A9CMB7	227.568	2	Cytoplasm	enzyme		1615
NARS	asparaginyl-tRNA synthetase	F1LPV0	195.757		Cytoplasm	enzyme		4677
SCARB2	scavenger receptor class B member 2	P27615	186.536		Plasma Membrane	other		950
AARS	alanyl-tRNA synthetase	P50475	137.706	10	Cytoplasm	enzyme		16
GDA	guanine deaminase	Q9JKB7	133.932	8	Cytoplasm	enzyme		9615
APRT	adenine phosphoribosyltransferase	P36972	114.711	6	Cytoplasm	enzyme		353
S100A11	S100 calcium binding protein A11	Q6B345	104.168	2	Cytoplasm	other		6282
IL6	interleukin 6	P20607	81.9	2	Extracellular Space	cytokine	tocilizumab, siltuximab	3569
TAGLN	transgelin	A0A0G2JWK7	80.522	10	Cytoplasm	other		6876
S100A6	S100 calcium binding protein A6	B2GVB1	78.751	10	Cytoplasm	transporter		6277
TSTA3	tissue specific transplantation antigen P35B	B0BNN0	78.373		Plasma Membrane	enzyme		7264
S100A4	S100 calcium binding protein A4	P05942	74.955	2	Cytoplasm	other		6275
FABP5	fatty acid binding protein 5 (psoriasis-associated)	P55053	72.479	10	Cytoplasm	transporter		2171
AKR7A2	aldo-keto reductase family 7, member A2	A0A0G2K3V2	61.544	4	Cytoplasm	enzyme		8574
PSMD3	proteasome 26S subunit, non-ATPase 3	Q5U2S7	57.493		Cytoplasm	other		5709
CPNE3	copine III	D3ZLA3	56.657		Cytoplasm	kinase		8895
YWHAH	tyrosine 3-monooxygenase/tryptophan 5-monooxygenase activation protein, eta	P68511	55.257	1,4	Cytoplasm	transcription regulator		7533
ITGA11	integrin subunit alpha 11	F1LUU1	54.522	9	Plasma Membrane	other		22801
ANXA1	annexin A1	P07150	52.276	6,9	Plasma Membrane	enzyme	hydrocortisone, hydrocortisone/prednisone, hydrocortisone/mitoxantrone	301
PARP4	poly(ADP-ribose) polymerase family member 4	A0A096MJR6	50.763		Cytoplasm	enzyme		143
LAMP1	lysosomal associated membrane protein 1	P14562	49.603	2	Plasma Membrane	other		3916
ANXA2	annexin A2	Q07936	43.540	2,8	Plasma Membrane	other		302
CCT2	chaperonin containing TCP1 subunit 2	Q5XIM9	42.770	2	Cytoplasm	kinase		10576
SLC7A2	solute carrier family 7 (cationic amino acid transporter, y+ system), member 2	B5D5N9	42.339		Plasma Membrane	transporter		6542
LAMP2	lysosomal associated membrane protein 2	F1LLX8	41.806	9	Plasma Membrane	enzyme		3920
MAPK15	mitogen-activated protein kinase 15	A0A0G2KAB2	41.681		Cytoplasm	kinase		225689
REEP5	receptor accessory protein 5	B2RZ37	41.480	8	Extracellular Space	transporter		7905
ITGB6	integrin subunit beta 6	Q6AYF4	40.807	5	Plasma Membrane	other		3694
PDCD6	programmed cell death 6	G3V7W1	39.783	8	Cytoplasm	other		10016
NME2	NME/NM23 nucleoside diphosphate kinase 2	P19804	37.747		Nucleus	kinase		4831
RPS8	ribosomal protein S8	B2RYR8	37.715	6	Cytoplasm	other		6202
MAPRE1	microtubule associated protein RP/EB family member 1	Q66HR2	37.681	1,7	Cytoplasm	other		22919
SGCD	sarcoglycan delta	F1LYS7	36.311		Cytoplasm	other		6444
UGDH	UDP-glucose 6-dehydrogenase	G3V6C4	34.950	9	Nucleus	enzyme		7358
PRDX4	peroxiredoxin 4	Q9Z0V5	34.636	9	Cytoplasm	enzyme		10549
ANXA7	annexin A7	Q6IRJ7	34.462	8	Plasma Membrane	ion channel		310
SPP1	secreted phosphoprotein 1	P08721	34.212	1	Extracellular Space	cytokine		6696
CCT7	chaperonin containing TCP1 subunit 7	D4AC23	34.108	2	Cytoplasm	other		10574
ESYT1	extended synaptotagmin-like protein 1	A0A0G2JXJ7	32.713	6	Cytoplasm	other		23344
PRKCSH	protein kinase C substrate 80K-H	B1WC34	32.482	4	Cytoplasm	enzyme		5589
RPS5	ribosomal protein S5	B0BN81	31.569	7	Cytoplasm	other		6193
ANXA6	annexin A6	Q6IMZ3	31.389	8	Plasma Membrane	ion channel		309
ANXA5	annexin A5	Q66HH8	31.170	3	Plasma Membrane	transporter		308
ACTR1B	ARP1 actin-related protein 1 homolog B, centractin beta (yeast)	B2RYJ7	30.589		Cytoplasm	other		10120
PSMB3	proteasome subunit beta 3	P40112	30.398	4	Cytoplasm	peptidase		5691
CALR	calreticulin	P18418	29.938	3	Cytoplasm	transcription regulator		811
MDH1	malate dehydrogenase 1	O88989	29.807		Cytoplasm	enzyme		4190
PEF1	penta-EF-hand domain containing 1	Q641Z8	29.330	8	Cytoplasm	other		553115
PLS3	plastin 3	F1LPK7	29.054	1,10	Cytoplasm	other		5358
S100A13	S100 calcium binding protein A13	D3ZTB5	28.399		Cytoplasm	other		6284
ARPC1B	actin related protein 2/3 complex subunit 1B	O88656	28.261	9	Cytoplasm	other		10095
PFKP	phosphofructokinase, platelet	A0A0A0MXY5	27.074	9	Cytoplasm	kinase		5214
PSMD13	proteasome 26S subunit, non-ATPase 13	B0BN93	26.877	4	Cytoplasm	peptidase		5719
ARPC4	actin related protein 2/3 complex subunit 4	B2RZ72	26.377		Cytoplasm	other		10093
VPS29	VPS29 retromer complex component	A0A0G2JTS3	25.921	8	Cytoplasm	transporter		51699
TPP2	tripeptidyl peptidase II	Q64560	25.735	3	Cytoplasm	peptidase		7174
GNB2L1	guanine nucleotide binding protein (G protein), beta polypeptide 2-like 1	P63245	25.582	1	Cytoplasm	enzyme		10399
ANXA11	annexin A11	Q5XI77	24.666	6	Nucleus	other		311
CAPN2	calpain 2, (m/II) large subunit	Q07009	24.259	1	Cytoplasm	peptidase		824
PPIA	peptidylprolyl isomerase A	P10111	24.038	3,8	Cytoplasm	enzyme	N-methyl-4-Ile-cyclosporin	5478
ATIC	5-aminoimidazole-4-carboxamide ribonucleotide formyltransferase/IMP cyclohydrolase	O35567	23.932	9	Cytoplasm	enzyme	gemcitabine/pemetrexed, pemetrexed	471
LARS	leucyl-tRNA synthetase	Q5PPJ6	23.795	3,7	Cytoplasm	enzyme		51520
KPNB1	karyopherin (importin) beta 1	F2Z3Q8	23.625	4	Nucleus	transporter		3837
ACTG1	actin gamma 1	V9GZ85	23.240	9,10	Cytoplasm	other		71
RCN1	reticulocalbin 1	D3ZUB0	23.140	1	Cytoplasm	other		5954
RPL3	ribosomal protein L3	P21531	22.631	4	Nucleus	other	omacetaxine mepesuccinate	6122
FLOT1	flotillin 1	Q9Z1E1	22.565	2	Plasma Membrane	other		10211
MMP3	matrix metallopeptidase 3	P03957	22.462	3	Extracellular Space	peptidase	marimastat	4314
HSPH1	heat shock protein family H (Hsp110) member 1	Q66HA8	22.428		Cytoplasm	other		10808
PEBP1	phosphatidylethanolamine binding protein 1	P31044	22.403	4	Cytoplasm	other		5037
ITGA1	integrin subunit alpha 1	P18614	22.250	5	Plasma Membrane	other		3672
TAGLN2	transgelin 2	Q5XFX0	21.864	9	Cytoplasm	other		8407
SND1	staphylococcal nuclease and tudor domain containing 1	D4A8Y5	21.773		Nucleus	enzyme		27044
PKM	pyruvate kinase, muscle	P11980-2	21.376	1	Cytoplasm	kinase	CAP-232	5315
UBA1	ubiquitin-like modifier activating enzyme 1	Q5U300	21.242		Cytoplasm	enzyme		7317
IST1	increased sodium tolerance 1 homolog (yeast)	Q568Z6	21.164		Cytoplasm	other		9798
BCAP31	B-cell receptor-associated protein 31	Q6AY58	21.162	5	Cytoplasm	transporter		10134
CA3	carbonic anhydrase III	P14141	20.940	9	Cytoplasm	enzyme	methazolamide, hydrochlorothiazide, acetazolamide, trichloromethiazide, chlorothiazide, chlorthalidone, benzthiazide, sulfacetamide, topiramate	761
G6PD	glucose-6-phosphate dehydrogenase	P05370	20.847	2,7	Cytoplasm	enzyme		2539
CAPG	capping protein (actin filament), gelsolin-like	Q6AYC4	20.628	2	Nucleus	other		822
DPYSL2	dihydropyrimidinase like 2	P47942	20.411	2,6	Cytoplasm	enzyme		1808
ANXA4	annexin A4	Q5U362	20.305	9	Plasma Membrane	other		307
ENO1	enolase 1, (alpha)	Q5BJ93	20.169	1,4	Cytoplasm	enzyme		2023
MYL12A	myosin light chain 12A	A0A0G2JSW0	20.161	10	Cytoplasm	other		10627
FDPS	farnesyl diphosphate synthase	F1LND7	20.098	2,9	Cytoplasm	enzyme	alendronate/cholecalciferol, zoledronic acid, minodronate, ibandronic acid, risedronic acid, alendronic acid, pamidronic acid	2224
CD47	CD47 molecule	A0A0A0MY37	19.129	5,9	Plasma Membrane	transmembrane receptor		961
IARS	isoleucyl-tRNA synthetase	A0A0G2JVL8	18.993	7	Cytoplasm	enzyme		3376
PTRF	polymerase I and transcript release factor	G3V8L9	18.967	2	Nucleus	transcription regulator		284119
CCT4	chaperonin containing TCP1 subunit 4	Q7TPB1	18.884	2	Cytoplasm	other		10575
ACTA2	actin, alpha 2, smooth muscle, aorta	A0A0G2K4M6	18.874	3	Cytoplasm	other		59
HSP90B1	heat shock protein 90kDa beta family member 1	A0A0G2K4I4	18.633	3	Cytoplasm	other	alvespimycin, retaspimycin, cisplatin	7184
VCP	valosin containing protein	P46462	18.445		Cytoplasm	enzyme	CB-5083	7415
MAPK3	mitogen-activated protein kinase 3	P21708	18.356		Cytoplasm	kinase	ulixertinib	5595
VPS4B	vacuolar protein sorting 4 homolog B (S. cerevisiae)	Q4KLL7	18.345	7	Cytoplasm	transporter		9525
RPL14	ribosomal protein L14	F1LSW7	18.162	4	Cytoplasm	other		9045
RPS9	ribosomal protein S9	P29314	18.107	1	Cytoplasm	translation regulator		6203
EIF5A2	eukaryotic translation initiation factor 5A2	G3V7J7	18.065		Cytoplasm	translation regulator		56648
RAB7A	RAB7A, member RAS oncogene family	A0A0G2K930	17.622	3	Cytoplasm	enzyme		7879
LGALS1	lectin, galactoside-binding, soluble, 1	P11762	17.515	5	Extracellular Space	other		3956
FASN	fatty acid synthase	P12785	17.502	1,10	Cytoplasm	enzyme	TVB-2640, orlistat, cerulenin	2194
VNN1	vanin 1	Q4KLZ0	17.419	10	Plasma Membrane	enzyme		8876
CCT8	chaperonin containing TCP1 subunit 8	D4ACB8	17.354	2	Cytoplasm	enzyme		10694
HSPA4	heat shock protein family A (Hsp70) member 4	F1LRV4	17.343		Cytoplasm	other		3308
SEPT2	septin 2	Q91Y81	17.331	3	Cytoplasm	enzyme		4735
HNRNPA2B1	heterogeneous nuclear ribonucleoprotein A2/B1	F1LM82	17.117	8	Nucleus	other		3181
PDIA3	protein disulfide isomerase family A member 3	A0A0H2UHM5	17.057	3	Cytoplasm	peptidase		2923
GARS	glycyl-tRNA synthetase	G3V7G8	16.984	7	Cytoplasm	enzyme		2617
SRI	sorcin	B0BNJ1	16.967	3	Cytoplasm	transporter		6717
PGAM1	phosphoglycerate mutase 1	P25113	16.917	10	Cytoplasm	phosphatase		5223
SPTBN1	spectrin beta, non-erythrocytic 1	A0A0G2JZY6	16.832	3	Plasma Membrane	other		6711
ARL8B	ADP ribosylation factor like GTPase 8B	Q66HA6	16.734		Plasma Membrane	enzyme		55207
PRKCD	protein kinase C, delta	D4A0U0	16.632	1	Cytoplasm	kinase	ingenol mebutate	5580
HSP90AB1	heat shock protein 90kDa alpha family class B member 1	P34058	16.474	1	Cytoplasm	enzyme	alvespimycin, retaspimycin, cisplatin	3326
PGD	phosphogluconate dehydrogenase	P85968	16.329	1	Cytoplasm	enzyme		5226
LAP3	leucine aminopeptidase 3	Q68FS4-2	16.296	6	Cytoplasm	peptidase		51056
RPS3	ribosomal protein S3	P62909	16.129	2,7	Cytoplasm	enzyme		6188
ITGAV	integrin subunit alpha V	F1LZX9	15.843	5	Plasma Membrane	ion channel	abciximab, CNTO 95, cilengitide	3685
FAM129A	family with sequence similarity 129 member A	Q9ESN0	15.741		Cytoplasm	other		116496
ALDOA	aldolase, fructose-bisphosphate A	P05065	15.737	6	Cytoplasm	enzyme		226
GAPDH	glyceraldehyde-3-phosphate dehydrogenase	P04797	15.695	1	Cytoplasm	enzyme		2597
GSTM3	glutathione S-transferase mu 3 (brain)	Q9Z1B2	15.662	6	Cytoplasm	enzyme		2947
CD151	CD151 molecule (Raph blood group)	Q9QZA6	15.429	5,6	Plasma Membrane	other		977
CPNE8	copine VIII	B5DEX3	15.428	4	Cytoplasm	other		144402
EEF1D	eukaryotic translation elongation factor 1 delta (guanine nucleotide exchange protein)	Q68FR9	15.370	7	Cytoplasm	translation regulator		1936
RPSA	ribosomal protein SA	P38983	15.346	1	Cytoplasm	translation regulator		3921
SCP2	sterol carrier protein 2	Q6QI48	15.225	9	Cytoplasm	transporter		6342
SEC23A	Sec23 homolog A, COPII coat complex component	A0A0G2JZM2	15.118	7	Cytoplasm	transporter		10484
VAT1	vesicle amine transport 1	Q3MIE4	15.061	1	Plasma Membrane	transporter		10493
ACTN4	actinin, alpha 4	A0A0G2K013	15.043	1	Cytoplasm	transcription regulator		81
APP	amyloid beta precursor protein	Q6P6Q5	14.943	3,10	Plasma Membrane	other	bapineuzumab, florbetapir F18, florbetaben F	351
PAFAH1B2	platelet activating factor acetylhydrolase 1b catalytic subunit 2	O35264	14.732	3	Cytoplasm	enzyme		5049
YWHAG	tyrosine 3-monooxygenase/tryptophan 5-monooxygenase activation protein, gamma	P61983	14.719	1	Cytoplasm	other		7532
CACNA2D1	calcium channel, voltage-dependent, alpha 2/delta subunit 1	A0A0G2K7E5	14.549		Plasma Membrane	ion channel	amlodipine/hydrochlorothiazide/valsartan, amlodipine/telmisartan, aliskiren/amlodipine, amlodipine/hydrochlorothiazide/olmesartan medoxomil, aliskiren/amlodipine/hydrochlorothiazide, nilvadipine, amlodipine/valsartan, amlodipine/perindopril, amlodipine/benazepril, gabapentin, bepridil, enalapril/felodipine, amlodipine/atorvastatin, nisoldipine, isradipine, felodipine, nitrendipine, amlodipine, ni…	781
ICAM1	intercellular adhesion molecule 1	Q00238	14.516	5	Plasma Membrane	transmembrane receptor		3383
HSPA5	heat shock protein family A (Hsp70) member 5	P06761	14.380	3	Cytoplasm	enzyme		3309
LCN2	lipocalin 2	P30152	14.173	8	Extracellular Space	transporter		3934
ARF4	ADP ribosylation factor 4	P61751	14.168	8	Cytoplasm	enzyme		378
HSPB1	heat shock protein family B (small) member 1	G3V913	14.140	3	Cytoplasm	other		3315
FTL	ferritin, light polypeptide	P02793	13.891		Cytoplasm	enzyme		2512
HSP90AA1	heat shock protein 90kDa alpha family class A member 1	P82995	13.815	3	Cytoplasm	enzyme	alvespimycin, retaspimycin, luminespib, cisplatin	3320
AKR1A1	aldo-keto reductase family 1, member A1 (aldehyde reductase)	P51635	13.805	4	Cytoplasm	enzyme	aldose reductase inhibitor	10327
AHNAK	AHNAK nucleoprotein	A0A0G2JUA5	13.458	8	Nucleus	other		79026
AKR1B1	aldo-keto reductase family 1, member B1 (aldose reductase)	P07943	13.352		Cytoplasm	enzyme	sorbinil	231
RPL7	ribosomal protein L7	B0K031	13.350	7	Nucleus	transcription regulator		6129
RHOA	ras homolog family member A	P61589	13.347	5	Cytoplasm	enzyme		387
GPI	glucose-6-phosphate isomerase	Q6P6V0	13.102	6	Extracellular Space	enzyme		2821
CFL1	cofilin 1 (non-muscle)	P45592	12.832	4	Nucleus	other		1072
DYNC1H1	dynein, cytoplasmic 1, heavy chain 1	F1LRT9	12.817	1	Cytoplasm	peptidase		1778
ENPP3	ectonucleotide pyrophosphatase/phosphodiesterase 3	P97675	12.719	7	Plasma Membrane	enzyme		5169
PDIA6	protein disulfide isomerase family A member 6	A0A0G2JSZ5	12.715		Cytoplasm	enzyme		10130
GLO1	glyoxalase I	Q6P7Q4	12.647	1	Cytoplasm	enzyme		2739
CLTC	clathrin, heavy chain (Hc)	F1M779	12.605	1	Plasma Membrane	other		1213
ATP6V1E1	ATPase, H+ transporting, lysosomal 31kDa, V1 subunit E1	G3V7L8	12.543		Cytoplasm	transporter		529
HSPA8	heat shock protein family A (Hsp70) member 8	P63018	12.501	3	Cytoplasm	enzyme		3312
PSMB4	proteasome subunit beta 4	G3V8U9	12.308	4	Cytoplasm	peptidase		5692
GOT1	glutamic-oxaloacetic transaminase 1, soluble	P13221	12.237	1	Cytoplasm	enzyme		2805
PPP1CA	protein phosphatase 1, catalytic subunit, alpha isozyme	P62138	12.185	9	Cytoplasm	phosphatase		5499
NT5E	5'-nucleotidase ecto	Q66HL0	12.136	2,6	Plasma Membrane	phosphatase		4907
CAP1	CAP, adenylate cyclase-associated protein 1 (yeast)	Q08163	12.069	2	Plasma Membrane	other		10487
PDGFRB	platelet derived growth factor receptor beta	Q05030	12.067	3	Plasma Membrane	kinase	dasatinib, sunitinib, pazopanib, axitinib, tivozanib, telatinib, tandutinib, nintedanib, regorafenib, bortezomib/sorafenib, lapatinib/pazopanib, dexamethasone/lenalidomide/sorafenib, bevacizumab/sorafenib, imatinib/sirolimus, cytarabine/idarubicin/sorafenib, 5-azacytidine/sorafenib, decitabine/sorafenib, everolimus/sorafenib, imatinib, sorafenib, becaplermin	5159
TUBB	tubulin beta class I	P69897	11.939		Cytoplasm	other	ixabepilone	203068
CLIC1	chloride intracellular channel 1	Q6MG61	11.925	4	Nucleus	ion channel		1192
LGALS3	lectin, galactoside-binding, soluble, 3	A0A0G2JXB1	11.803	5	Extracellular Space	other	GR-MD-02	3958
ACTN1	actinin, alpha 1	Q9Z1P2	11.756		Cytoplasm	transcription regulator		87
TUBB4B	tubulin beta 4B class IVb	G3V7C6	11.712	3	Cytoplasm	other	epothilone B, colchicine/probenecid, larotaxel, ABT-751, eribulin, simotaxel, davunetide, vintafolide, milataxel, cevipabulin, gemcitabine/paclitaxel, docetaxel/prednisone, capecitabine/docetaxel, paclitaxel/trastuzumab, cyclophosphamide/prednisone/vincristine, docetaxel/hydrocortisone, cyclophosphamide/docetaxel, gemcitabine/vinorelbine, cyclophosphamide/daunorubicin/imatinib/prednisone/vincrist…	10383
ABCE1	ATP binding cassette subfamily E member 1	D3ZD23	11.704		Cytoplasm	transporter		6059
IQGAP1	IQ motif containing GTPase activating protein 1	G3V7Q7	11.677	1,6	Cytoplasm	other		8826
RPL11	ribosomal protein L11	Q4V8I6	11.676	2,4	Cytoplasm	other		6135
VIM	vimentin	G3V8C3	11.574	2	Cytoplasm	other		7431
THY1	Thy-1 cell surface antigen	P01830	11.562	2	Plasma Membrane	other		7070
TSG101	tumor susceptibility 101	F1LRB7	11.449	8	Cytoplasm	transcription regulator		7251
FLNB	filamin B	D4A8D5	11.433	6	Cytoplasm	other		2317
TPI1	triosephosphate isomerase 1	A0A0G2JWJ4	11.242	1	Cytoplasm	enzyme		7167
MRC2	mannose receptor, C type 2	F1LMA7	11.228	2	Plasma Membrane	transmembrane receptor		9902
YWHAE	tyrosine 3-monooxygenase/tryptophan 5-monooxygenase activation protein, epsilon	P62260	11.205	1	Cytoplasm	other		7531
ARF3	ADP ribosylation factor 3	A0A0G2K4Q4	11.161	10	Cytoplasm	enzyme		377
PTX3	pentraxin 3	D3ZT94	11.044	10	Extracellular Space	other		5806
TEP1	telomerase-associated protein 1	F1LPX8	11.008		Nucleus	enzyme		7011
RPL28	ribosomal protein L28	Q642E2	10.993	4	Cytoplasm	other		6158
ITGB1	integrin subunit beta 1	A0A0G2JSK5	10.980	5,9	Plasma Membrane	transmembrane receptor		3688
CLTA	clathrin, light chain A	A0A0G2JYW3	10.961		Plasma Membrane	other		1211
PSMB2	proteasome subunit beta 2	P40307	10.944	8	Cytoplasm	peptidase	carfilzomib, bortezomib/cladribine/rituximab, bortezomib/sorafenib, bortezomib/paclitaxel, bortezomib/dexamethasone, bortezomib/dexamethasone/doxorubicin, bortezomib/dexamethasone/lenalidomide, bortezomib/dexamethasone/thalidomide, carfilzomib/dexamethasone/lenalidomide, bortezomib/prednisone, bortezomib/doxorubicin, bortezomib/vorinostat, bortezomib/thalidomide, bortezomib/rituximab, bortezomib/…	5690
GNPDA1	glucosamine-6-phosphate deaminase 1	M0RCH5	10.890		Cytoplasm	enzyme		10007
FLOT2	flotillin 2	Q5XIW9	10.780	2,6	Plasma Membrane	other		2319
RECK	reversion-inducing-cysteine-rich protein with kazal motifs	D4ABJ4	10.710	1	Plasma Membrane	other		8434
COPA	coatomer protein complex subunit alpha	G3V6T1	10.695	6	Cytoplasm	transporter		1314
GALK1	galactokinase 1	Q5RKH2	10.650	9	Cytoplasm	kinase		2584
PSMD1	proteasome 26S subunit, non-ATPase 1	A0A0G2JTW5	10.627		Cytoplasm	other	bortezomib/cladribine/rituximab, bortezomib/sorafenib, bortezomib/paclitaxel, bortezomib/dexamethasone, bortezomib/dexamethasone/doxorubicin, bortezomib/dexamethasone/lenalidomide, bortezomib/dexamethasone/thalidomide, bortezomib/prednisone, bortezomib/doxorubicin, bortezomib/vorinostat, bortezomib/thalidomide, bortezomib/rituximab, bortezomib/dexamethasone/rituximab, bortezomib	5707
CAND1	cullin-associated and neddylation-dissociated 1	P97536	10.622	8	Cytoplasm	transcription regulator		55832
RPS11	ribosomal protein S11	P62282	10.597	7	Cytoplasm	other		6205
SLC7A5	solute carrier family 7 (amino acid transporter light chain, L system), member 5	Q63016	10.548	5	Plasma Membrane	transporter		8140
VCL	vinculin	R9PXU6	10.534	5	Plasma Membrane	enzyme		7414
GNAS	GNAS complex locus	P63095	10.525	3	Plasma Membrane	enzyme		2778
PSMA7	proteasome subunit alpha 7	A0A0G2K0W9	10.504	4	Cytoplasm	peptidase		5688
RPL23	ribosomal protein L23	P62832	10.483	9	Cytoplasm	other		9349
ATP6V0D1	ATPase, H+ transporting, lysosomal 38kDa, V0 subunit d1	Q5M7T6	10.441	10	Cytoplasm	transporter		9114
UBE2K	ubiquitin conjugating enzyme E2K	D3ZXS8	10.345		Cytoplasm	transcription regulator		3093
PACSIN2	protein kinase C and casein kinase substrate in neurons 2	R9PXU3	10.311	3,8	Cytoplasm	transporter		11252
FKBP1A	FK506 binding protein 1A	Q62658	10.255	7	Cytoplasm	enzyme	methotrexate/sirolimus/tacrolimus, everolimus/exemestane, imatinib/sirolimus, cyclophosphamide/sirolimus, cyclosporine A/tacrolimus, cyclosporine A/sirolimus/tacrolimus, everolimus/panobinostat, everolimus/pasireotide, everolimus/sorafenib, sirolimus, temsirolimus, tacrolimus, everolimus	2280
TFG	TRK-fused gene	Q4R1A4	10.148	5	Cytoplasm	other		10342
SLC3A2	solute carrier family 3 (amino acid transporter heavy chain), member 2	A0A0H2UHQ0	10.085	5	Plasma Membrane	transporter		6520
YWHAQ	tyrosine 3-monooxygenase/tryptophan 5-monooxygenase activation protein, theta	P68255	10.032	1	Cytoplasm	other		10971
ACTR2	ARP2 actin-related protein 2 homolog (yeast)	Q5M7U6	10.012	1	Plasma Membrane	other		10097
SEC31A	SEC31 homolog A, COPII coat complex component	A0A0G2K0X9	9.945	8	Cytoplasm	other		22872
CD48	CD48 molecule	P10252	9.869	7	Plasma Membrane	other		962
CDH13	cadherin 13	F1M7X3	9.820	2,6	Plasma Membrane	other		1012
SLC29A1	solute carrier family 29 (equilibrative nucleoside transporter), member 1	O54698	9.818	4	Plasma Membrane	transporter		2030
RRAS	related RAS viral (r-ras) oncogene homolog	D3Z8L7	9.749		Cytoplasm	enzyme		6237
FLNA	filamin A	C0JPT7	9.738	5	Cytoplasm	other		2316
TUBB2B	tubulin beta 2B class IIb	Q3KRE8	9.716		Cytoplasm	other		347733
ARPC2	actin related protein 2/3 complex subunit 2	A0A0G2K9A2	9.712	6	Cytoplasm	other		10109
NUCB2	nucleobindin 2	G3V8R1	9.692		Nucleus	other		4925
ANXA3	annexin A3	F1M0L7	9.688	8	Cytoplasm	enzyme		306
PRNP	prion protein	P13852	9.682	2	Plasma Membrane	other		5621
ACTR3	ARP3 actin-related protein 3 homolog (yeast)	A0A0G2K1C0	9.586	1	Plasma Membrane	other		10096
EHD4	EH domain containing 4	Q8R3Z7	9.536		Plasma Membrane	enzyme		30844
PABPC1	poly(A) binding protein, cytoplasmic 1	A0A0G2JZS2	9.485	1	Cytoplasm	translation regulator		26986
RPS3A	ribosomal protein S3A	M0R6L4	9.480	7	Nucleus	other		6189
RAB5C	RAB5C, member RAS oncogene family	B0BNK1	9.393		Cytoplasm	enzyme		5878
NAGK	N-acetylglucosamine kinase	P81799	9.390	8	Cytoplasm	kinase		55577
CAD	carbamoyl-phosphate synthetase 2, aspartate transcarbamylase, and dihydroorotase	D4A8A0	9.379		Cytoplasm	enzyme		790
TXN	thioredoxin	P11232	9.310		Cytoplasm	enzyme	PX-12	7295
CAV1	caveolin 1	Q2IBC6	9.309	2,6	Plasma Membrane	transmembrane receptor		857
PSMB1	proteasome subunit beta 1	Q6PDW4	9.302	4	Cytoplasm	peptidase	carfilzomib, bortezomib/cladribine/rituximab, bortezomib/sorafenib, bortezomib/paclitaxel, bortezomib/dexamethasone, bortezomib/dexamethasone/doxorubicin, bortezomib/dexamethasone/lenalidomide, bortezomib/dexamethasone/thalidomide, carfilzomib/dexamethasone/lenalidomide, bortezomib/prednisone, bortezomib/doxorubicin, bortezomib/vorinostat, bortezomib/thalidomide, bortezomib/rituximab, bortezomib/…	5689
ISLR	immunoglobulin superfamily containing leucine-rich repeat	B1H232	9.254		Extracellular Space	other		3671
AP2A2	adaptor related protein complex 2 alpha 2 subunit	Q66HM2	9.195	4	Cytoplasm	transporter		161
PRDX5	peroxiredoxin 5	A0A0G2JSS8	9.137		Cytoplasm	enzyme	auranofin	25824
RPL10L	ribosomal protein L10 like	D4A1P2	9.076		Nucleus	other		140801
RPL4	ribosomal protein L4	Q6P3V9	9.029	4	Cytoplasm	enzyme		6124
SEPT11	septin 11	A0A0G2JUL7	9.028	7	Nucleus	other		55752
RTN4	reticulon 4	F1LQN3	9.020		Cytoplasm	other		57142
CD9	CD9 molecule	B1WBM0	8.995	5	Plasma Membrane	other		928
ARHGDIA	Rho GDP dissociation inhibitor (GDI) alpha	Q5XI73	8.864	6	Cytoplasm	other		396
NCSTN	nicastrin	B3DM90	8.857	3	Plasma Membrane	peptidase		23385
MYOF	myoferlin	D4ACN7	8.816	7	Nucleus	other		26509
CD59	CD59 molecule	P27274	8.789	4	Plasma Membrane	other		966
RPL18	ribosomal protein L18	A0A0H2UHS7	8.772	7	Cytoplasm	other		6141
PLP2	proteolipid protein 2 (colonic epithelium-enriched)	Q6P742	8.752		Cytoplasm	transporter		5355
TCP1	t-complex 1	A0A096MJA0	8.736	2	Cytoplasm	other		6950
TIMP1	TIMP metallopeptidase inhibitor 1	P30120	8.710	5	Extracellular Space	cytokine		7076
TALDO1	transaldolase 1	Q9EQS0	8.693	4	Cytoplasm	enzyme		6888
ACLY	ATP citrate lyase	G3V9G4	8.654		Cytoplasm	enzyme		47
RAB1A	RAB1A, member RAS oncogene family	Q6NYB7	8.643	3	Cytoplasm	enzyme		5861
PNP	purine nucleoside phosphorylase	D3ZXK9	8.627		Nucleus	enzyme	forodesine, PD 141955, purine nucleoside phosphorylase inhibitor	4860
IMPA1	inositol(myo)-1(or 4)-monophosphatase 1	F1M978	8.552		Cytoplasm	phosphatase		3612
BSG	basigin (Ok blood group)	P26453-2	8.543	3	Plasma Membrane	transporter		682
RPS6	ribosomal protein S6	M0RD75	8.543	3,7	Cytoplasm	other		6194
DDB1	damage-specific DNA binding protein 1	G3V8T4	8.540	9	Nucleus	other		1642
XPNPEP1	X-prolyl aminopeptidase (aminopeptidase P) 1, soluble	A0A0G2JV31	8.519		Cytoplasm	peptidase		7511
RAB6A	RAB6A, member RAS oncogene family	Q9WVB1	8.470	8	Cytoplasm	enzyme		5870
RPL15	ribosomal protein L15	P61314	8.444	4	Cytoplasm	other		6138
GSN	gelsolin	Q68FP1-2	8.404	2	Extracellular Space	other		2934
CAPZA1	capping protein (actin filament) muscle Z-line, alpha 1	B2GUZ5	8.390		Cytoplasm	other		829
ANPEP	alanyl aminopeptidase, membrane	G3V7W7	8.379	10	Plasma Membrane	peptidase	CNGRC peptide-TNF alpha conjugate	290
CAPZB	capping protein (actin filament) muscle Z-line, beta	A0A0G2JYB1	8.350	10	Cytoplasm	other		832
TSPAN6	tetraspanin 6	B0BN20	8.337		Plasma Membrane	other		7105
ITGA8	integrin subunit alpha 8	B5DEG1	8.334		Plasma Membrane	other		8516
TM4SF1	transmembrane 4 L six family member 1	D4ACP4	8.300	10	Plasma Membrane	other		4071
RPL26	ribosomal protein L26	G3V6I9	8.293	9	Cytoplasm	other		6154
ESYT2	extended synaptotagmin-like protein 2	D3ZJ32	8.272	6	Plasma Membrane	other		57488
RAB31	RAB31, member RAS oncogene family	A0A0G2JSZ1	8.095	5	Cytoplasm	enzyme		11031
MSN	moesin	A0A096MK30	8.093	2,6	Plasma Membrane	other		4478
MTHFD1	methylenetetrahydrofolate dehydrogenase (NADP+ dependent) 1, methenyltetrahydrofolate cyclohydrolase, formyltetrahydrofolate synthetase	G3V6S5	8.088	4	Cytoplasm	enzyme		4522
P4HB	prolyl 4-hydroxylase, beta polypeptide	P04785	8.084	1	Cytoplasm	enzyme		5034
KRAS	Kirsten rat sarcoma viral oncogene homolog	P08644-2	8.050	2	Cytoplasm	enzyme		3845
LAMTOR1	late endosomal/lysosomal adaptor, MAPK and MTOR activator 1	Q6P791	8.023	1	Plasma Membrane	other		55004
FTH1	ferritin, heavy polypeptide 1	P19132	8.015		Cytoplasm	enzyme		2495
WDR1	WD repeat domain 1	Q5RKI0	7.863	1	Extracellular Space	other		9948
MXRA8	matrix-remodelling associated 8	A0A0G2KB26	7.776		Cytoplasm	other		54587
SEC13	SEC13 homolog, nuclear pore and COPII coat complex component	Q5XFW8	7.760	8	Cytoplasm	transporter		6396
CLIC4	chloride intracellular channel 4	G3V8C4	7.708	6	Plasma Membrane	ion channel		25932
GDI2	GDP dissociation inhibitor 2	P50399	7.704		Cytoplasm	other		2665
TMED10	transmembrane p24 trafficking protein 10	Q63584	7.670	3	Cytoplasm	transporter		10972
ATP1A1	ATPase, Na+/K+ transporting, alpha 1 polypeptide	P06685	7.653	3	Plasma Membrane	transporter	digoxin, acetyldigitoxin derivative, trichloromethiazide, ciclopirox olamine, ethacrynic acid, reserpine/trichloromethiazide, bretylium, perphenazine, ouabain, digitoxin	476
PSMA2	proteasome subunit alpha 2	P17220	7.650	4	Cytoplasm	peptidase		5683
TMEM119	transmembrane protein 119	B2RYL3	7.595		Cytoplasm	other		338773
RPS12	ribosomal protein S12	Q6PDW1	7.563	7	Cytoplasm	other		6206
RPS23	ribosomal protein S23	P62268	7.448	7	Cytoplasm	translation regulator		6228
RPS4Y1	ribosomal protein S4, Y-linked 1	X1WI37	7.439		Cytoplasm	other		6192
PSMB7	proteasome subunit beta 7	Q9JHW0	7.427	8	Cytoplasm	peptidase		5695
PGK1	phosphoglycerate kinase 1	P16617	7.402		Cytoplasm	kinase		5230
PRDX6	peroxiredoxin 6	O35244	7.368	3	Cytoplasm	enzyme		9588
LCP1	lymphocyte cytosolic protein 1 (L-plastin)	Q5XI38	7.332		Cytoplasm	other		3936
TRIM47	tripartite motif containing 47	D3ZA22	7.280		Cytoplasm	other		91107
EEF2	eukaryotic translation elongation factor 2	P05197	7.227	4	Cytoplasm	translation regulator		1938
GAA	glucosidase, alpha; acid	M0R544	7.194		Cytoplasm	enzyme	miglitol, acarbose	2548
PSMB9	proteasome subunit beta 9	Q6MGA6	7.193	3	Cytoplasm	peptidase	carfilzomib, carfilzomib/dexamethasone/lenalidomide, carfilzomib/dexamethasone/rituximab	5698
RSU1	Ras suppressor protein 1	D4A8F2	7.177	6	Cytoplasm	other		6251
CSPG4	chondroitin sulfate proteoglycan 4	F1LS79	7.115	7	Plasma Membrane	other		1464
PTTG1IP	pituitary tumor-transforming 1 interacting protein	Q6P767	7.109	6	Nucleus	other		754
CP	ceruloplasmin (ferroxidase)	G3V7K3	7.103	8	Extracellular Space	enzyme		1356
MYH10	myosin, heavy chain 10, non-muscle	G3V9Y1	7.086	9	Cytoplasm	other		4628
YWHAB	tyrosine 3-monooxygenase/tryptophan 5-monooxygenase activation protein, beta	P35213-2	7.077	1	Cytoplasm	transcription regulator		7529
TSN	translin	Q71SY3	7.057		Nucleus	other		7247
FST	follistatin	P21674	7.019	2	Extracellular Space	other		10468
PSMA6	proteasome subunit alpha 6	P60901	7.008	4	Cytoplasm	peptidase		5687
RPL5	ribosomal protein L5	P09895	6.926	9	Cytoplasm	other		6125
VPS26A	VPS26 retromer complex component A	A0A0G2JXT0	6.923	8	Cytoplasm	transporter		9559
PPP2R1A	protein phosphatase 2 regulatory subunit A, alpha	Q5XI34	6.882		Cytoplasm	phosphatase		5518
SERPINH1	serpin peptidase inhibitor, clade H (heat shock protein 47), member 1, (collagen binding protein 1)	Q5RJR9	6.871		Extracellular Space	other		871
SMPDL3B	sphingomyelin phosphodiesterase acid-like 3B	Q4V7D9	6.851	6	Extracellular Space	enzyme		27293
EPRS	glutamyl-prolyl-tRNA synthetase	Q6TXE9	6.725	7	Cytoplasm	enzyme		2058
GNB2	guanine nucleotide binding protein (G protein), beta polypeptide 2	P54313	6.647	4	Plasma Membrane	enzyme		2783
CNP	2',3'-cyclic nucleotide 3' phosphodiesterase	P13233	6.646		Cytoplasm	enzyme		1267
FZD1	frizzled class receptor 1	G3V833	6.597	1	Plasma Membrane	G-protein coupled receptor		8321
PSMA1	proteasome subunit alpha 1	P18420	6.527	4	Cytoplasm	peptidase		5682
SOD1	superoxide dismutase 1, soluble	P07632	6.502	6	Cytoplasm	enzyme		6647
VPS35	VPS35 retromer complex component	G3V8A5	6.500	8	Cytoplasm	transporter		55737
PSMA4	proteasome subunit alpha 4	P21670	6.454	4	Cytoplasm	peptidase		5685
LRRCC1	leucine rich repeat and coiled-coil centrosomal protein 1	E9PTY0	6.417		Nucleus	transporter		85444
NCAM1	neural cell adhesion molecule 1	F1LNY3	6.388		Plasma Membrane	other	BB-10901	4684
ITGA6	integrin subunit alpha 6	G3V667	6.356	5	Plasma Membrane	transmembrane receptor		3655
YWHAZ	tyrosine 3-monooxygenase/tryptophan 5-monooxygenase activation protein, zeta	A0A0G2JV65	6.346	1	Cytoplasm	enzyme		7534
HEXB	hexosaminidase B (beta polypeptide)	F1LR87	6.330	10	Cytoplasm	enzyme		3074
RAC1	ras-related C3 botulinum toxin substrate 1 (rho family, small GTP binding protein Rac1)	A0A0G2K0X4	6.315	5,6	Plasma Membrane	enzyme		5879
PSAP	prosaposin	F7EPE0	6.299		Extracellular Space	other		5660
RDX	radixin	E9PT65	6.272	2	Cytoplasm	other		5962
EPB41L2	erythrocyte membrane protein band 4.1-like 2	D3ZAY2	6.251		Plasma Membrane	other		2037
LMNA	lamin A/C	G3V8L3	6.237	2	Nucleus	other		4000
RAP1B	RAP1B, member of RAS oncogene family	Q62636	6.171	3	Cytoplasm	enzyme		5908
ILK	integrin linked kinase	Q99J82	6.158	1	Plasma Membrane	kinase		3611
GNAI2	guanine nucleotide binding protein (G protein), alpha inhibiting activity polypeptide 2	Q45QN0	6.138	4	Plasma Membrane	other		2771
PSMA5	proteasome subunit alpha 5	Q6P9V6	6.081	4	Cytoplasm	peptidase		5686
PLOD2	procollagen-lysine, 2-oxoglutarate 5-dioxygenase 2	Q811A3	6.062	1	Cytoplasm	enzyme		5352
PPIB	peptidylprolyl isomerase B	P24368	6.053	3	Cytoplasm	enzyme		5479
SLC1A4	solute carrier family 1 (glutamate/neutral amino acid transporter), member 4	Q76GL9	6.044	7	Plasma Membrane	transporter	riluzole	6509
FAT1	FAT atypical cadherin 1	G3V9W9	6.042	2	Plasma Membrane	other		2195
CTNNB1	catenin beta 1	A0A0G2JT93	5.984	1	Nucleus	transcription regulator	PRI-724	1499
TKT	transketolase	G3V826	5.971	8	Cytoplasm	enzyme		7086
RAB11B	RAB11B, member RAS oncogene family	A0A0G2JZR4	5.944	3	Cytoplasm	enzyme		9230
IFITM3	interferon induced transmembrane protein 3	P26376	5.859	10	Plasma Membrane	other		10410
RAP2B	RAP2B, member of RAS oncogene family	P61227	5.814	8	Plasma Membrane	enzyme		5912
PFKL	phosphofructokinase, liver	P30835	5.747		Cytoplasm	kinase		5211
IDH1	isocitrate dehydrogenase 1 (NADP+)	P41562	5.720	8	Cytoplasm	enzyme		3417
PSMB5	proteasome subunit beta 5	G3V7Q6	5.649	4	Cytoplasm	peptidase	carfilzomib, bortezomib/cladribine/rituximab, ixazomib citrate, bortezomib/sorafenib, bortezomib/paclitaxel, bortezomib/melphalan, bortezomib/dexamethasone, bortezomib/dexamethasone/doxorubicin, bortezomib/dexamethasone/lenalidomide, bortezomib/dexamethasone/thalidomide, carfilzomib/dexamethasone/lenalidomide, bortezomib/prednisone, bortezomib/doxorubicin, bortezomib/vorinostat, bortezomib/thalid…	5693
STOM	stomatin	Q5XI04	5.612	8	Plasma Membrane	other		2040
PYGB	phosphorylase, glycogen; brain	G3V6Y6	5.606	8	Cytoplasm	enzyme		5834
NPEPPS	aminopeptidase puromycin sensitive	F1M9V7	5.520	7	Cytoplasm	peptidase		9520
GLIPR2	GLI pathogenesis-related 2	F1M5V2	5.383	3,8	Cytoplasm	other		152007
TXNRD1	thioredoxin reductase 1	A0A0G2JUN7	5.361		Cytoplasm	enzyme	arsenic trioxide/tretinoin, arsenic trioxide/daunorubicin/tretinoin, arsenic trioxide/gemtuzumab ozogamicin/tretinoin, arsenic trioxide/idarubicin/tretinoin, ethaselen, arsenic trioxide	7296
PRKCA	protein kinase C, alpha	F1M2P8	5.343	5	Cytoplasm	kinase	L-threo-safingol, ingenol mebutate	5578
VAMP8	vesicle associated membrane protein 8	F1LNT8	5.324	1	Plasma Membrane	transporter		8673
RPS10	ribosomal protein S10	A0A0H2UI18	5.286	7	Cytoplasm	other		6204
ITGB3	integrin subunit beta 3	A0A0G2JWK0	5.253	5	Plasma Membrane	transmembrane receptor	abciximab, TP 9201, cilengitide, tirofiban	3690
ENG	endoglin	M0RA19	5.250	5	Plasma Membrane	transmembrane receptor		2022
ATP6V1A	ATPase, H+ transporting, lysosomal 70kDa, V1 subunit A	D4A133	5.245		Plasma Membrane	transporter	bafilomycin A1, bafilomycin b1	523
CKB	creatine kinase, brain	P07335	5.245	4	Cytoplasm	kinase		1152
DPYSL3	dihydropyrimidinase like 3	Q62952	5.202	6	Cytoplasm	enzyme		1809
ARPC5	actin related protein 2/3 complex subunit 5	A0A0G2K585	5.181	9	Cytoplasm	other		10092
CD81	CD81 molecule	Q6P9V1	5.174	5	Plasma Membrane	other		975
CSF1	colony stimulating factor 1	A0A0G2K4Q6	5.111	2	Extracellular Space	cytokine		1435
SPTAN1	spectrin alpha, non-erythrocytic 1	Q6IRK8	5.069	5	Plasma Membrane	other		6709
CCT5	chaperonin containing TCP1 subunit 5	Q68FQ0	5.064	2	Cytoplasm	other		22948
TXNDC5	thioredoxin domain containing 5 (endoplasmic reticulum)	D3ZZC1	5.042		Cytoplasm	enzyme		81567
AHNAK2	AHNAK nucleoprotein 2	F1LUD3	5.030	9	Cytoplasm	other		113146
CR1L	complement component 3b/4b receptor 1-like	A0A096MIS6	5.029		Plasma Membrane	other		1379
MMP14	matrix metallopeptidase 14	Q10739	5.029	5	Extracellular Space	peptidase	marimastat	4323
NPM1	nucleophosmin (nucleolar phosphoprotein B23, numatrin)	D3ZXI2	5.009	2	Nucleus	transcription regulator		4869
PLXNB2	plexin B2	D3ZQ57	4.927	9	Plasma Membrane	transmembrane receptor		23654
NAGLU	N-acetylglucosaminidase, alpha	D3ZZL3	4.901		Cytoplasm	enzyme		4669
AP2B1	adaptor related protein complex 2 beta 1 subunit	Q3ZB97	4.876	7	Plasma Membrane	transporter		163
MYADM	myeloid-associated differentiation marker	Q05BA4	4.852		Nucleus	other		91663
NIT1	nitrilase 1	F7ESM5	4.847		Cytoplasm	enzyme		4817
PCNA	proliferating cell nuclear antigen	P04961	4.731		Nucleus	enzyme		5111
ALDH9A1	aldehyde dehydrogenase 9 family member A1	A0A0G2JSI1	4.725		Cytoplasm	enzyme		223
RPS16	ribosomal protein S16	P62250	4.717	7	Cytoplasm	other		6217
TLN1	talin 1	G3V852	4.712	5	Plasma Membrane	other		7094
TSKU	tsukushi, small leucine rich proteoglycan	G3V8X6	4.712	2	Extracellular Space	other		25987
ME1	malic enzyme 1, NADP(+)-dependent, cytosolic	A0A0G2K1S6	4.688	9	Cytoplasm	enzyme		4199
PRKACA	protein kinase, cAMP-dependent, alpha catalytic subunit	A1L1M0	4.688	3	Cytoplasm	kinase		5566
SERPINE1	serpin peptidase inhibitor, clade E (nexin, plasminogen activator inhibitor type 1), member 1	P20961	4.636	4	Extracellular Space	other	drotrecogin alfa	5054
GALNS	galactosamine (N-acetyl)-6-sulfatase	A0A0G2K4H6	4.590		Cytoplasm	enzyme		2588
YBX1	Y-box binding protein 1	Q3ZAV2	4.560		Nucleus	transcription regulator		4904
SIRPA	signal-regulatory protein alpha	Q499T3	4.552	8	Plasma Membrane	phosphatase		140885
MYO1C	myosin IC	Q63355	4.548	4	Cytoplasm	other		4641
CD44	CD44 molecule (Indian blood group)	O70509	4.544	3	Plasma Membrane	enzyme		960
IGF2R	insulin like growth factor 2 receptor	G3V824	4.491	3	Plasma Membrane	transmembrane receptor		3482
CTNNA1	catenin alpha 1	A0A0G2JYF7	4.448	1	Plasma Membrane	other		1495
ADGRV1	adhesion G protein-coupled receptor V1	A0A096MK89	4.342		Plasma Membrane	G-protein coupled receptor		84059
TUBA1C	tubulin alpha 1c	A0A0H2UHM7	4.334		Cytoplasm	other	epothilone B, colchicine/probenecid, larotaxel, eribulin, davunetide, vintafolide, milataxel, cevipabulin, gemcitabine/paclitaxel, docetaxel/prednisone, capecitabine/docetaxel, paclitaxel/trastuzumab, cyclophosphamide/prednisone/vincristine, docetaxel/hydrocortisone, cyclophosphamide/docetaxel, gemcitabine/vinorelbine, cyclophosphamide/daunorubicin/imatinib/prednisone/vincristine, cyclophosphamid…	84790
HARS2	histidyl-tRNA synthetase 2	F1M9C9	4.329		Cytoplasm	enzyme		23438
PTGFRN	prostaglandin F2 receptor inhibitor	F1M790	4.324	5	Plasma Membrane	other		5738
CD82	CD82 molecule	Q6IN14	4.286	5	Plasma Membrane	other		3732
SLC44A2	solute carrier family 44 (choline transporter), member 2	B4F795	4.260		Extracellular Space	transporter		57153
EHD1	EH domain containing 1	Q641Z6	4.255	9	Cytoplasm	other		10938
PDIA4	protein disulfide isomerase family A member 4	G3V6T7	4.229	10	Cytoplasm	enzyme		9601
F2	coagulation factor II, thrombin	P00735	4.177	5	Extracellular Space	peptidase	enoxaparin, desirudin, dabigatran etexilate, Fibrinogen, ximelagatran, thrombin inhibitor, antithrombin alfa, aspirin/dabigatran etexilate, dabigatran, aspirin/bivalirudin, argatroban, bivalirudin, lepirudin	2147
INHBA	inhibin beta A	P18331	4.175	1,6	Extracellular Space	growth factor		3624
MYH14	myosin, heavy chain 14, non-muscle	F1LNF0	4.153	10	Extracellular Space	other		79784
LITAF	lipopolysaccharide-induced TNF factor	B2RYP2	4.127	5	Nucleus	transcription regulator		9516
THBS1	thrombospondin 1	M0R979	4.126		Extracellular Space	other		7057
ITGB2	integrin subunit beta 2	B2RYB8	4.095	5	Plasma Membrane	transmembrane receptor		3689
ASNS	asparagine synthetase (glutamine-hydrolyzing)	P49088	4.029	9	Cytoplasm	enzyme		440
ITGA5	integrin subunit alpha 5	A0A0G2K1E2	4.027	5	Plasma Membrane	transmembrane receptor		3678
CALU	calumenin	G3V6S3	4.021	4	Cytoplasm	other		813
CPQ	carboxypeptidase Q	Q6IRK9	4.014	7	Extracellular Space	peptidase		10404
CTSD	cathepsin D	Q6P6T6	3.957		Cytoplasm	peptidase		1509
LRP1	LDL receptor related protein 1	G3V928	3.936	3	Plasma Membrane	transmembrane receptor	paclitaxel-angiopep-2 conjugate	4035
PSMD2	proteasome 26S subunit, non-ATPase 2	Q4FZT9	3.934		Cytoplasm	other	bortezomib/cladribine/rituximab, bortezomib/sorafenib, bortezomib/paclitaxel, bortezomib/dexamethasone, bortezomib/dexamethasone/doxorubicin, bortezomib/dexamethasone/lenalidomide, bortezomib/dexamethasone/thalidomide, bortezomib/prednisone, bortezomib/doxorubicin, bortezomib/vorinostat, bortezomib/thalidomide, bortezomib/rituximab, bortezomib/dexamethasone/rituximab, bortezomib	5708
PHGDH	phosphoglycerate dehydrogenase	O08651	3.916	10	Cytoplasm	enzyme		26227
RAB8A	RAB8A, member RAS oncogene family	F8V328	3.891	4	Plasma Membrane	enzyme		4218
CYBB	cytochrome b-245, beta polypeptide	Q9ERL1	3.887	4	Cytoplasm	enzyme		1536
PFN1	profilin 1	P62963	3.838	7	Cytoplasm	other		5216
RAB23	RAB23, member RAS oncogene family	D3ZRM5	3.789		Cytoplasm	enzyme		51715
CD63	CD63 molecule	F1LPA7	3.783		Plasma Membrane	other		967
GPC4	glypican 4	Q642B0	3.782		Plasma Membrane	transmembrane receptor		2239
GPC6	glypican 6	A0A096MJY1	3.782		Plasma Membrane	transmembrane receptor		10082
COMP	cartilage oligomeric matrix protein	M0RBU0	3.633		Extracellular Space	other		1311
KRT77	keratin 77, type II	Q6IFZ6	3.590		Cytoplasm	other		374454
MRC1	mannose receptor, C type 1	D3ZD31	3.487	2	Plasma Membrane	transmembrane receptor	technetium Tc 99m tilmanocept	4360
GAS6	growth arrest specific 6	Q63772	3.441	7	Extracellular Space	growth factor		2621
HEXA	hexosaminidase A (alpha polypeptide)	Q641X3	3.395	10	Cytoplasm	enzyme		3073
NPC2	Niemann-Pick disease, type C2	F7FJQ3	3.379	2	Extracellular Space	other		10577
PTGIS	prostaglandin I2 (prostacyclin) synthase	F1LP67	3.378	6	Cytoplasm	enzyme	phenylbutazone	5740
SDCBP	syndecan binding protein	Q9JI92	3.377	1	Plasma Membrane	enzyme		6386
PSMC6	proteasome 26S subunit, ATPase 6	G3V6W6	3.374		Nucleus	peptidase		5706
CAPN1	calpain 1, (mu/I) large subunit	F1LS29	3.369	1,6,9	Cytoplasm	peptidase		823
GANAB	glucosidase, alpha; neutral AB	D3ZAN3	3.337	7	Cytoplasm	enzyme	miglitol	23193
ITGAM	integrin subunit alpha M	G3V8L7	3.311	5	Plasma Membrane	transmembrane receptor		3684
SDC2	syndecan 2	Q6IRK3	3.304		Plasma Membrane	other		6383
FUCA1	fucosidase, alpha-L- 1, tissue	A0A0G2JSJ8	3.301	5	Cytoplasm	enzyme		2517
RPLP0	ribosomal protein, large, P0	P19945	3.300		Cytoplasm	other		6175
BLMH	bleomycin hydrolase	A1A5L1	3.294		Cytoplasm	peptidase		642
BGN	biglycan	P47853	3.287	6	Extracellular Space	other		633
FCER1G	Fc fragment of IgE receptor Ig	B1H251	3.259	2	Plasma Membrane	transmembrane receptor		2207
PROS1	protein S (alpha)	M0R5R0	3.224		Extracellular Space	other		5627
CCT3	chaperonin containing TCP1 subunit 3	Q6P502	3.209	2	Cytoplasm	other		7203
PPEF2	protein phosphatase, EF-hand calcium binding domain 2	D3ZN69	3.195		Cytoplasm	phosphatase		5470
KRT81	keratin 81, type II	Q14533	3.169	9	Cytoplasm	other		3887
PTPRC	protein tyrosine phosphatase, receptor type C	P04157-2	3.165	3	Plasma Membrane	phosphatase	111 In-BC8	5788
CTSA	cathepsin A	Q6AYS3	3.159	4	Cytoplasm	peptidase		5476
DPP7	dipeptidyl-peptidase 7	Q9EPB1	3.126		Cytoplasm	peptidase		29952
EIF4A1	eukaryotic translation initiation factor 4A1	Q6P3V8	3.122	1	Cytoplasm	translation regulator		1973
LBP	lipopolysaccharide binding protein	Q3MID7	3.110	5	Plasma Membrane	transporter		3929
KRT34	keratin 34, type I	Q8IUT8	3.085	10	Cytoplasm	other		3885
DNAJA1	DnaJ heat shock protein family (Hsp40) member A1	P63036	3.084	3	Nucleus	other		3301
VARS	valyl-tRNA synthetase	Q04462	3.053	7	Cytoplasm	enzyme		7407
C5AR1	complement component 5a receptor 1	P97520	3.046		Plasma Membrane	G-protein coupled receptor		728
COL14A1	collagen, type XIV, alpha 1	D3ZZT9	2.996	8	Extracellular Space	other	collagenase clostridium histolyticum	7373
OGN	osteoglycin	D3ZVB7	2.981	9	Extracellular Space	growth factor		4969
PRDX2	peroxiredoxin 2	A0A0G2JSH9	2.966	3	Cytoplasm	enzyme		7001
COL12A1	collagen, type XII, alpha 1	A0A0G2KAJ7	2.953	2	Extracellular Space	other	collagenase clostridium histolyticum	1303
CD14	CD14 molecule	Q63691	2.943	5	Plasma Membrane	transmembrane receptor		929
F13A1	coagulation factor XIII, A1 polypeptide	G3V811	2.939	1	Extracellular Space	enzyme		2162
MFGE8	milk fat globule-EGF factor 8 protein	P70490	2.938	10	Extracellular Space	other		4240
ITGA2B	integrin subunit alpha 2b	D3ZXC1	2.922	5	Plasma Membrane	transmembrane receptor	abciximab, TP 9201, eptifibatide, tirofiban	3674
KRT71	keratin 71, type II	Q9R0H5	2.908		Cytoplasm	other		112802
VCAN	versican	Q9ERB4-3	2.885	1	Extracellular Space	other		1462
CLU	clusterin	G3V836	2.845	4,6	Cytoplasm	other		1191
B2M	beta-2-microglobulin	P07151	2.843	3	Plasma Membrane	transmembrane receptor		567
KRT19	keratin 19, type I	P08727	2.802		Cytoplasm	other		3880
FCGR1A	Fc fragment of IgG receptor Ia	A0A0B4J2J0	2.789	3,10	Plasma Membrane	transmembrane receptor	IgG	2209
DKK3	dickkopf WNT signaling pathway inhibitor 3	B1H219	2.770	1	Extracellular Space	cytokine		27122
IFITM2	interferon induced transmembrane protein 2	Q9R175	2.754	1	Other	other		10581
SPON1	spondin 1	Q3B7D6	2.685		Extracellular Space	other		10418
NACA	nascent polypeptide-associated complex alpha subunit	B2RYX0	2.684		Cytoplasm	transcription regulator		4666
BLVRB	biliverdin reductase B	B5DF65	2.682		Cytoplasm	enzyme		645
AHSG	alpha-2-HS-glycoprotein	P12763	2.675	7	Extracellular Space	other		197
AHCY	adenosylhomocysteinase	P10760	2.655	6	Cytoplasm	enzyme	9-(2',3'-dihydroxycyclopent-4'-enyl)adenine, 3-deazaneplanocin, neplanocin A, 3-deazaaristeromycin, cyanovirin-N, 6'-C-methylneplanocin A	191
CYBA	cytochrome b-245, alpha polypeptide	Q62737	2.616	4	Cytoplasm	enzyme		1535
KRT86	keratin 86, type II	O43790	2.616		Cytoplasm	other		3892
KRT31	keratin 31, type I	Q9UE12	2.610	10	Cytoplasm	other		3881
KRT85	keratin 85, type II	P78386	2.579		Extracellular Space	other		3891
CACYBP	calcyclin binding protein	Q6AYK6	2.573	1	Nucleus	other		27101
FERMT3	fermitin family member 3	B2GVB9	2.561	5	Cytoplasm	enzyme		83706
LPL	lipoprotein lipase	Q06000	2.557	2,6,10	Cytoplasm	enzyme	atorvastatin/niacin, nicotinic acid/pioglitazone, nicotinic acid, tyloxapol, lovastatin/niacin	4023
HBD	hemoglobin subunit delta	P02070	2.556		Other	transporter		3045
COPB1	coatomer protein complex subunit beta 1	P23514	2.539	6	Cytoplasm	transporter		1315
COL6A1	collagen, type VI, alpha 1	D3ZUL3	2.538	6	Extracellular Space	other	collagenase clostridium histolyticum	1291
CNDP2	CNDP dipeptidase 2 (metallopeptidase M20 family)	Q6Q0N1	2.537		Cytoplasm	peptidase		55748
CSN2	casein beta	P02666	2.522	4	Extracellular Space	kinase		1447
PLOD3	procollagen-lysine, 2-oxoglutarate 5-dioxygenase 3	Q5U367	2.521		Cytoplasm	enzyme		8985
KRT33B	keratin 33B, type I	Q14525	2.510	10	Extracellular Space	other		3884
COL6A2	collagen, type VI, alpha 2	F1LNH3	2.507	6	Extracellular Space	other	collagenase clostridium histolyticum	1292
RAB2A	RAB2A, member RAS oncogene family	F1LP82	2.458		Cytoplasm	enzyme		5862
PLOD1	procollagen-lysine, 2-oxoglutarate 5-dioxygenase 1	D3ZQ74	2.416	1	Cytoplasm	enzyme		5351
FMOD	fibromodulin	G3V6E7	2.409		Extracellular Space	other		2331
GSDMA	gasdermin A	D3ZA32	2.366		Cytoplasm	other		284110
KRT2	keratin 2, type II	P35908	2.360		Cytoplasm	other	silmitasertib, CIGB-300	3849
EMILIN1	elastin microfibril interfacer 1	D3Z9E1	2.356		Extracellular Space	other		11117
PAEP	progestagen-associated endometrial protein	P02754	2.341	10	Cytoplasm	other		5047
RTN3	reticulon 3	A0A0H2UHX1	2.288	10	Cytoplasm	other		10313
NUCB1	nucleobindin 1	Q63083	2.277		Cytoplasm	other		4924
LTBP2	latent transforming growth factor beta binding protein 2	A0A0G2KAU7	2.253	10	Extracellular Space	other		4053
HTRA1	HtrA serine peptidase 1	Q9QZK5	2.251	3	Extracellular Space	peptidase		5654
KRT33A	keratin 33A, type I	Q6NTB9	2.248		Extracellular Space	other		3883
TMEM132B	transmembrane protein 132B	A0A0G2K3D9	2.212		Other	other		114795
C3	complement component 3	M0RBJ7	2.198	5	Extracellular Space	peptidase	IgG	718
F5	coagulation factor V	A0A0G2K3W2	2.153		Plasma Membrane	enzyme	drotrecogin alfa, antithrombin alfa	2153
PXDN	peroxidasin	A0A0G2KAH2	2.120	9	Extracellular Space	enzyme		7837
MDH2	malate dehydrogenase 2	P04636	2.118		Cytoplasm	enzyme		4191
FN1	fibronectin 1	A0A096P6L8	2.083	5	Extracellular Space	enzyme	ocriplasmin, L19-IL2 monoclonal antibody-cytokine fusion protein	2335
ECM1	extracellular matrix protein 1	Q62894	2.080	1	Extracellular Space	transporter		1893
SERPING1	serpin peptidase inhibitor, clade G (C1 inhibitor), member 1	Q6P734	2.080	7	Extracellular Space	other		710
